# Supplementary material for: A reference-based theory of motivation and effort allocation
Source: Psychon Bull Rev. 2022 Jun 29;29(6):2070–82. doi: 10.3758/s13423-022-02135-8 (PMC9722883; doi:10.3758/s13423-022-02135-8)
Supplement: Supplementary file 4 — (M 1 kb) [file 13423_2022_2135_MOESM4_ESM.m]

% This script produces fig. 4

clear
clc
media= 10; % set your average 
SD = 3;     % set your SD

range_vect = [1.5 2 2.5 3]; % distance between Exp_eff vs Exp_noeff
murange = media-SD:0.1:media+SD; % range of parameters for mu
sigmarange = 0.1:0.1:3.3; % range of parameters for sigma
soglia_eff = 0.15; % if value eff - noeff is higher than soglia, then effort =1; else effort=0


for sim = 1:4
    range = range_vect(sim);
  b=1;  
    for mu = murange
        a=1;
       for sigma = sigmarange       
         for t = 1: 10000
           curr_p = normrnd(media,SD);
           Exp_eff = curr_p+range/2;
           Exp_noeff = curr_p-range/2;
           V_eff = 1/(1+exp(-(Exp_eff-mu)/sigma));
           V_noeff = 1/(1+exp(-(Exp_noeff-mu)/sigma));
           Eff(1,t) = V_eff - V_noeff;
           if Eff(1,t) > soglia_eff
              Eff_bin(1,t) = 1;
           else
               Eff_bin(1,t) = 0;
           end
         end
           Mot(a,b) = mean(Eff_bin);
           a=a+1;        
       end
       b=b+1;
    end
    
    subplot(2,2,sim)

    h = mesh(murange, sigmarange, Mot)
    h.FaceColor = 'flat'
    title([ 'Panel ' num2str(sim) ': range = ' num2str(range)], 'FontSize', 16); 
    xlabel ('\mu', 'FontSize', 30)
    ylabel ('\sigma', 'FontSize', 30)
    set(gca,'FontSize',16)
    ylim([0.1 3.3])
    colorbar
    hh = colorbar;
    set(get(hh,'label'),'string','Proportion of effort choices','FontSize', 16);
    set(hh,'ylim', [0 1] );
    set(hh,'Fontsize', 16 );
    clear Mot Eff Eff_bin
end
